# Supplementary material for: Did saber-tooth kittens grow up musclebound? A study of postnatal limb bone allometry in felids from the Pleistocene of Rancho La Brea
Source: PLoS One. 2017 Sep 27;12(9):e0183175. doi: 10.1371/journal.pone.0183175 (PMC5617143; doi:10.1371/journal.pone.0183175)
Supplement: S1 Table — (XLSX) [file pone.0183175.s001.xlsx]

## Sheet: Humeri
CAT. #	LENGTH	CIRCUMF.	Midshaft Depth	MidshaftW	Midshaft Area	lnLength	lnCIRCUMF	lnAREA	Midshaft Area	lnLength	lnCIRCUMF	lnLength		AREA	Ln (area)	Ln(length)
973	280	130	46	38	5491.5	5.63479	4.86753	8.61096	131.677	8.61096	4.86753	5.63479		1748	7.46623	5.63479
970	291	128	44	30	4146.9	5.67332	4.85203	8.33012	126.977	8.33012	4.85203	5.67332		1320	7.18539	5.67332
974	294	150	54	38	6446.55	5.68358	5.01064	8.7713	138.072	8.7713	5.01064	5.68358		2052	7.62657	5.68358
31511	230	113	40	28	3518.58	5.43808	4.72739	8.16581	121.275	8.16581	4.72739	5.43808		1120	7.02108	5.43808
863	287	136	49	34	5233.89	5.65948	4.91265	8.56291	132.156	8.56291	4.91265	5.65948		1666	7.41818	5.65948
846	278	119	40	32	4021.24	5.62762	4.77912	8.29935	124.607	8.29935	4.77912	5.62762		1280	7.15462	5.62762
32161	130	88	29	24	2186.55	4.86753	4.47734	7.69008	108.168	7.69008	4.47734	4.86753		696	6.54535	4.86753
32160	164	99	33	27	2799.16	5.09987	4.59512	7.93707	114.58	7.93707	4.59512	5.09987		891	6.79234	5.09987
32159	240	114	39	30	3675.66	5.48064	4.7362	8.20949	122.151	8.20949	4.7362	5.48064		1170	7.06476	5.48064
32158	229	103	36	29	3279.82	5.43372	4.63473	8.09554	117.875	8.09554	4.63473	5.43372		1044	6.95081	5.43372
32157	194	110	38	31	3700.8	5.26786	4.70048	8.2163	121.33	8.2163	4.70048	5.26786		1178	7.07157	5.26786
32144	170	95	33	24	2488.14	5.1358	4.55388	7.81929	111.866	7.81929	4.55388	5.1358		792	6.67456	5.1358
32153	194	107	35	31	3408.63	5.26786	4.67283	8.13407	119.409	8.13407	4.67283	5.26786		1085	6.98934	5.26786
32329	160	82	29	22	2004.34	5.07517	4.40672	7.60307	105.258	7.60307	4.40672	5.07517		638	6.45834	5.07517
32333	170	83	26	23	1878.67	5.1358	4.41884	7.53832	104.648	7.53832	4.41884	5.1358		598	6.39359	5.1358
32323	175	110	33	26	2695.49	5.16479	4.70048	7.89933	116.649	7.89933	4.70048	5.16479		858	6.7546	5.16479
32331	169	95	30	27	2544.69	5.1299	4.55388	7.84176	112.188	7.84176	4.55388	5.1299		810	6.69703	5.1299
32328	163	88	28	25	2199.11	5.09375	4.47734	7.69581	108.249	7.69581	4.47734	5.09375		700	6.55108	5.09375
32382	187	99	33	31	3213.85	5.23111	4.59512	8.07522	116.574	8.07522	4.59512	5.23111		1023	6.93049	5.23111
32381	185	99	37	28	3254.69	5.22036	4.59512	8.08785	116.756	8.08785	4.59512	5.22036		1036	6.94312	5.22036
32375	260	139	45	32	4523.89	5.56068	4.93447	8.41713	130.483	8.41713	4.93447	5.56068		1440	7.2724	5.56068
32380	220	104	34	30	3204.42	5.39363	4.64439	8.07229	117.781	8.07229	4.64439	5.39363		1020	6.92756	5.39363
32582	116	78	25	22	1727.88	4.75359	4.35671	7.45465	102.032	7.45465	4.35671	4.75359		550	6.30992	4.75359
32949	215	109	38	29	3462.04	5.37064	4.69135	8.14961	120.111	8.14961	4.69135	5.37064		1102	7.00488	5.37064
32942	246	116	39	32	3920.71	5.50533	4.75359	8.27403	123.563	8.27403	4.75359	5.50533		1248	7.1293	5.50533
33119	82	59	18	16	904.779	4.40672	4.07754	6.80769	87.2063	6.80769	4.07754	4.40672		288	5.66296	4.40672
927	310	159	54	39	6616.19	5.73657	5.0689	8.79728	140.092	8.79728	5.0689	5.73657		2106	7.65255	5.73657
948	285	130	37	34	3952.12	5.65249	4.86753	8.28201	126.647	8.28201	4.86753	5.65249		1258	7.13728	5.65249
31943	275	130	47	38	5610.88	5.61677	4.86753	8.63246	132.006	8.63246	4.86753	5.61677		1786	7.48773	5.61677
32238	163	100	35	26	2858.85	5.09375	4.60517	7.95817	115.135	7.95817	4.60517	5.09375		910	6.81344	5.09375
0.719563
												1.44663

## Sheet: Radia
CAT. #	LENGTH	CIRCUMF.	Midshaft Depth	MidshaftW	Midshaft Area	lnLength	lnCIRCUMF	Ln (length)		AREA		Ln (length)	Ln (area)	Ln (length)		lnAREA
35411	215	83	28	19	1671.33	5.37064	4.41884	5.37064		2324		5.37064	7.75105	5.37064		7.42137
35412	235	90	31	23	2239.96	5.45959	4.49981	5.45959		2790		5.45959	7.9338	5.45959		7.71421
35414	215	87	32	20	2010.62	5.37064	4.46591	5.37064		2784		5.37064	7.93164	5.37064		7.6062
35407	225	84	32	20	2010.62	5.4161	4.43082	5.4161		2688		5.4161	7.89655	5.4161		7.6062
35404	215	83	28	20	1759.29	5.37064	4.41884	5.37064		2324		5.37064	7.75105	5.37064		7.47267
35405	230	86	29	21	1913.23	5.43808	4.45435	5.43808		2494		5.43808	7.82164	5.43808		7.55655
35413	220	83	29	20	1822.12	5.39363	4.41884	5.39363		2407		5.39363	7.78614	5.39363		7.50776
35343	245	100	35	20	2199.11	5.50126	4.60517	5.50126		3500		5.50126	8.16052	5.50126		7.69581
1963	230	90	31	24	2337.34	5.43808	4.49981	5.43808		2790		5.43808	7.9338	5.43808		7.75677
35495	73	38	11	81	2799.16	4.29046	3.63759	4.29046		418		4.29046	6.03548	4.29046		7.93707
35494	130	54	18	13	735.133	4.86753	3.98898	4.86753		972		4.86753	6.87936	4.86753		6.60005
35493	100	58	18	14	791.681	4.60517	4.06044	4.60517		1044		4.60517	6.95081	4.60517		6.67416
35491	128	58	19	14	835.664	4.85203	4.06044	4.85203		1102		4.85203	7.00488	4.85203		6.72823
35465	185	66	23	16	1156.11	5.22036	4.18965	5.22036		1518		5.22036	7.32515	5.22036		7.05281
35624	205	77	27	20	1696.46	5.32301	4.34381	5.32301		2079		5.32301	7.63964	5.32301		7.4363
35485	140	58	19	14	835.664	4.94164	4.06044	4.94164		1102		4.94164	7.00488	4.94164		6.72823
35484	144	70	23	17	1228.36	4.96981	4.2485	4.96981		1610		4.96981	7.38399	4.96981		7.11344
35483	144	67	23	15	1083.85	4.96981	4.20469	4.96981		1541		4.96981	7.34019	4.96981		6.98827
35481	149	69	24	17	1281.77	5.00395	4.23411	5.00395		1656		5.00395	7.41216	5.00395		7.156
35480	143	67	24	16	1206.37	4.96284	4.20469	4.96284		1608		4.96284	7.38275	4.96284		7.09537
35479	149	67	24	15	1130.97	5.00395	4.20469	5.00395		1608		5.00395	7.38275	5.00395		7.03083
35472	190	79	27	19	1611.64	5.24702	4.36945	5.24702		2133		5.24702	7.66528	5.24702		7.38501
35473	177	66	21	15	989.602	5.17615	4.18965	5.17615		1386		5.17615	7.23418	5.17615		6.8973
35474	160	70	23	16	1156.11	5.07517	4.2485	5.07517		1610		5.07517	7.38399	5.07517		7.05281
35475	169	73	24	17	1281.77	5.1299	4.29046	5.1299		1752		5.1299	7.46851	5.1299		7.156
35476	159	66	23	16	1156.11	5.0689	4.18965	5.0689		1518		5.0689	7.32515	5.0689		7.05281
35446	170	69	24	15	1130.97	5.1358	4.23411	5.1358		1656		5.1358	7.41216	5.1358		7.03083
35573	105	53	17	12	640.885	4.65396	3.97029	4.65396		901		4.65396	6.80351	4.65396		6.46285
35574	89	44	13	9	367.566	4.48864	3.78419	4.48864		572		4.48864	6.34914	4.48864		5.9069
35575	80	45	13	10	408.407	4.38203	3.80666	4.38203		585		4.38203	6.37161	4.38203		6.01226
35576	83	44	13	11	449.248	4.41884	3.78419	4.41884		572		4.41884	6.34914	4.41884		6.10757
35577	83	49	14	10	439.823	4.41884	3.89182	4.41884		686		4.41884	6.53088	4.41884		6.08637
35578	86	43	13	10	408.407	4.45435	3.7612	4.45435		559		4.45435	6.32615	4.45435		6.01226
35571	116	48	15	13	612.611	4.75359	3.8712	4.75359		720		4.75359	6.57925	4.75359		6.41773
35572	106	50	16	12	603.186	4.66344	3.91202	4.66344		800		4.66344	6.68461	4.66344		6.40223
										1.60187
										0.718532

## Sheet: Femur
CAT. #	LENGTH	CIRCUMF.	Midshaft Depth	MidshaftW	Midshaft Area	lnLength	lnCIRCUMF	lnAREA	lnLength	AREA		LN (length)	LN (area)	LN (circumf)	LN (length)		LN (area)	LN (length)
1364	210	89	29	25	2277.65	5.34711	4.48864	7.7309	3.21888	2581		5.34711	7.85593	4.48864	3.21888		1.50155	1.50155
4287	230	83	26	25	2042.04	5.43808	4.41884	7.6217	3.21888	2158		5.43808	7.67694	4.41884	3.21888		1.48588	1.48588
1362	231	80	26	24	1960.35	5.44242	4.38203	7.58088	3.17805	2080		5.44242	7.64012	4.38203	3.17805		1.47751	1.47751
985	315	110	33	30	3110.18	5.75257	4.70048	8.04243	3.4012	3630		5.75257	8.19699	4.70048	3.4012		1.54766	1.54766
403	330	96	31	28	2726.9	5.79909	4.56435	7.91092	3.3322	2976		5.79909	7.99834	4.56435	3.3322		1.51828	1.51828
3818	350	109	35	32	3518.58	5.85793	4.69135	8.16581	3.46574	3815		5.85793	8.2467	4.69135	3.46574		1.54572	1.54572
1310	166	75	24	21	1583.36	5.11199	4.31749	7.36731	3.04452	1800		5.11199	7.49554	4.31749	3.04452		1.46267	1.46267
3710	361	116	36	34	3845.31	5.88888	4.75359	8.25461	3.52636	4176		5.88888	8.33711	4.75359	3.52636		1.5589	1.5589
1327	122	64	19	18	1074.42	4.80402	4.15888	6.97954	2.89037	1216		4.80402	7.10332	4.15888	2.89037		1.42525	1.42525
1340	86	48	15	14	659.734	4.45435	3.8712	6.49184	2.63906	720		4.45435	6.57925	3.8712	2.63906		1.35356	1.35356
1291	176	75	26	24	1960.35	5.17048	4.31749	7.58088	3.17805	1950		5.17048	7.57558	4.31749	3.17805		1.46267	1.46267
1341	90	49	13	13	530.929	4.49981	3.89182	6.27463	2.56495	637		4.49981	6.45677	3.89182	2.56495		1.35888	1.35888
1320	207	74	23	21	1517.39	5.33272	4.30407	7.32475	3.04452	1702		5.33272	7.43956	4.30407	3.04452		1.45956	1.45956
1294	230	87	29	25	2277.65	5.43808	4.46591	7.7309	3.21888	2523		5.43808	7.8332	4.46591	3.21888		1.49647	1.49647
43092	254	94	32	27	2714.34	5.53733	4.54329	7.9063	3.29584	3008		5.53733	8.00903	4.54329	3.29584		1.51365	1.51365
43093	228	79	24	24	1809.56	5.42935	4.36945	7.50084	3.17805	1896		5.42935	7.5475	4.36945	3.17805		1.47464	1.47464
1296	209	78	26	23	1878.67	5.34233	4.35671	7.53832	3.13549	2028		5.34233	7.61481	4.35671	3.13549		1.47172	1.47172
1312	175	73	24	21	1583.36	5.16479	4.29046	7.36731	3.04452	1752		5.16479	7.46851	4.29046	3.04452		1.45639	1.45639
1321	183	71	22	20	1382.3	5.20949	4.26268	7.2315	2.99573	1562		5.20949	7.35372	4.26268	2.99573		1.4499	1.4499
1291	180	77	26	23	1878.67	5.19296	4.34381	7.53832	3.13549	2002		5.19296	7.6019	4.34381	3.13549		1.46875	1.46875
1303	180	88	25	22	1727.88	5.19296	4.47734	7.45465	3.09104	2200		5.19296	7.69621	4.47734	3.09104		1.49903	1.49903
826	300	105	31	29	2824.29	5.70378	4.65396	7.94601	3.3673	3255		5.70378	8.08795	4.65396	3.3673		1.53772	1.53772
1065	272	95	29	27	2459.87	5.6058	4.55388	7.80786	3.29584	2755		5.6058	7.92117	4.55388	3.29584		1.51598	1.51598
1522	290	101	35	30	3298.67	5.66988	4.61512	8.10128	3.4012	3535		5.66988	8.17047	4.61512	3.4012		1.52934	1.52934
845	300	110	39	32	3920.71	5.70378	4.70048	8.27403	3.46574	4290		5.70378	8.36404	4.70048	3.46574		1.54766	1.54766
1067	270	95	31	26	2532.12	5.59842	4.55388	7.83681	3.2581	2945		5.59842	7.98786	4.55388	3.2581		1.51598	1.51598
1447	233	94	34	28	2990.8	5.45104	4.54329	8.00329	3.3322	3196		5.45104	8.06966	4.54329	3.3322		1.51365	1.51365
1080	240	98	32	28	2814.87	5.48064	4.58497	7.94267	3.3322	3136		5.48064	8.0507	4.58497	3.3322		1.52278	1.52278
1280	230	82	26	23	1878.67	5.43808	4.40672	7.53832	3.13549	2132		5.43808	7.66482	4.40672	3.13549		1.48313	1.48313
1061	250	83	27	26	2205.4	5.52146	4.41884	7.69866	3.2581	2241		5.52146	7.71468	4.41884	3.2581		1.48588	1.48588
												0.639077
												1.3702

## Sheet: Tibia
Length	Circumf	LN(length)	LN(circumf)	LN(length)
19.1	9.2	2.94969	2.2192	2.94969
19.9	8.9	2.99072	2.18605	2.99072
20.1	9	3.00072	2.19722	3.00072
20.2	8.6	3.00568	2.15176	3.00568
17.1	8.1	2.83908	2.09186	2.83908
17.8	9.2	2.8792	2.2192	2.8792
14.9	8.3	2.70136	2.11626	2.70136
13.1	8.4	2.57261	2.12823	2.57261
16.6	8.3	2.8094	2.11626	2.8094
20.5	8.7	3.02042	2.16332	3.02042
18.5	8.5	2.91777	2.14007	2.91777
21.3	11	3.05871	2.3979	3.05871
19.7	8.7	2.98062	2.16332	2.98062
11.2	6	2.41591	1.79176	2.41591
21.5	10.6	3.06805	2.36085	3.06805
11.4	6.2	2.43361	1.82455	2.43361
13.7	9	2.6174	2.19722	2.6174
20.3	8.2	3.01062	2.10413	3.01062
20.4	8.4	3.01553	2.12823	3.01553		RMA	0.655903
19.9	8.9	2.99072	2.18605	2.99072
19.5	8.8	2.97041	2.17475	2.97041
17.7	8.6	2.87356	2.15176	2.87356
18	8.7	2.89037	2.16332	2.89037
18.5	8.3	2.91777	2.11626	2.91777
18.6	8.9	2.92316	2.18605	2.92316
18.7	8.1	2.92852	2.09186	2.92852
19	8.7	2.94444	2.16332	2.94444
17.4	9.2	2.85647	2.2192	2.85647
17.8	8.5	2.8792	2.14007	2.8792
16	8.4	2.77259	2.12823	2.77259
16.5	8.5	2.80336	2.14007	2.80336
15.5	8.6	2.74084	2.15176	2.74084
15	7.4	2.70805	2.00148	2.70805
15.5	8.2	2.74084	2.10413	2.74084
13	8.4	2.56495	2.12823	2.56495
13	7.4	2.56495	2.00148	2.56495
12.1	7.2	2.49321	1.97408	2.49321
12.4	7.6	2.5177	2.02815	2.5177
11.4	6.6	2.43361	1.88707	2.43361
12.9	7.3	2.55723	1.98787	2.55723
13.8	6.5	2.62467	1.8718	2.62467
15.6	9	2.74727	2.19722	2.74727
11.3	6.4	2.4248	1.8563	2.4248
8.9	5.7	2.18605	1.74047	2.18605
24.9	10.1	3.21487	2.31254	3.21487
22.5	9.7	3.11352	2.27213	3.11352
26.1	10.6	3.26194	2.36085	3.26194
25.4	10.4	3.23475	2.34181	3.23475
25	9.5	3.21888	2.25129	3.21888
26.8	10.9	3.2884	2.38876	3.2884
24.5	10	3.19867	2.30259	3.19867
25	10.5	3.21888	2.35138	3.21888
8.5	4.9	2.14007	1.58924	2.14007
10.5	7	2.35138	1.94591	2.35138
12	8.1	2.48491	2.09186	2.48491
13.3	7.6	2.58776	2.02815	2.58776
16.6	8	2.8094	2.07944	2.8094
19.4	9.3	2.96527	2.23001	2.96527
19	8.4	2.94444	2.12823	2.94444
16.4	8.2	2.79728	2.10413	2.79728
23.5	10	3.157	2.30259	3.157
24	9.9	3.17805	2.29253	3.17805
23	9.7	3.13549	2.27213	3.13549
16.2	8.2	2.78501	2.10413	2.78501
18.1	8	2.89591	2.07944	2.89591
13.8	7.5	2.62467	2.0149	2.62467
13.5	7.7	2.60269	2.04122	2.60269
13.9	7	2.63189	1.94591	2.63189
15.5	8	2.74084	2.07944	2.74084
14.5	8	2.67415	2.07944	2.67415

## Sheet: Ulnae
CAT. #	LENGTH	CIRCUMF.	Midshaft Depth	MidshaftW	Midshaft Area	lnLength	lnCIRCUMF	lnAREA
3036	16.5	7	1.9	2.2	13.1319	2.80336	1.94591	2.57504
36867	25.5	9	2.1	3	19.792	3.23868	2.19722	2.98528
984	29	11.5	2.7	3.8	32.2327	3.3673	2.44235	3.47298
2600	27	10.5	2.2	3.7	25.5726	3.29584	2.35138	3.24152
36848	24	9.5	2.1	3.5	23.0907	3.17805	2.25129	3.13943
36702	9	4.5	1.1	1.1	3.80133	2.19722	1.50408	1.33535
53344	10.7	5.5	1.4	1.6	7.03717	2.37024	1.70475	1.95121
3076	13.5	6.4	1.6	2.1	10.5558	2.60269	1.8563	2.35667
36824	14.6	7.6	1.7	2.4	12.8177	2.68102	2.02815	2.55083
36822	21.5	8.8	2.2	3.2	22.1168	3.06805	2.17475	3.09634
2850	25	9	2	3.3	20.7345	3.21888	2.19722	3.0318
36786	30.5	10	2.2	3.8	26.2637	3.41773	2.30259	3.26819
36797	28.5	11	2.7	3.8	32.2327	3.3499	2.3979	3.47298
53325	29.5	10.5	2.4	4.1	30.9133	3.38439	2.35138	3.43119
36778	28.5	10	2.4	3.8	28.6513	3.3499	2.30259	3.3552
36779	29.5	10	2.5	3.7	29.0597	3.38439	2.30259	3.36935
1650	30.5	10	2.8	3.7	32.5469	3.41773	2.30259	3.48268
2887	19	7.8	1.8	2.5	14.1372	2.94444	2.05412	2.64881
2933	24	8.3	1.9	3.1	18.504	3.17805	2.11626	2.91799
2935	21.5	8.5	1.8	3	16.9646	3.06805	2.14007	2.83113
2892	23	9	2.2	3.3	22.808	3.13549	2.19722	3.12711
3636775	23.5	8.5	2	3	18.8496	3.157	2.14007	2.93649
36774	24.5	9	2.1	3.1	20.4518	3.19867	2.19722	3.01807
2921	25	9	2.2	3.2	22.1168	3.21888	2.19722	3.09634
36772	27.5	9	2	3.2	20.1062	3.31419	2.19722	3.00103
2893	26	9	2.3	3.3	23.8447	3.2581	2.19722	3.17156
2920	24.5	9	2.2	3.4	23.4991	3.19867	2.19722	3.15696
36771	26.5	9.7	2	3.8	23.8761	3.27714	2.27213	3.17288
2596	24	9.5	2.1	3.4	22.431	3.17805	2.25129	3.11044
2577	27	9.3	2.2	3.6	24.8814	3.29584	2.23001	3.21412
36769	24	8.4	2	3	18.8496	3.17805	2.12823	2.93649
2612	25	8.6	2.2	3.6	24.8814	3.21888	2.15176	3.21412
25115	24.5	8.5	1.9	3.2	19.1009	3.19867	2.14007	2.94973
2569	25.5	9.8	2.1	3.7	24.4102	3.23868	2.28238	3.195
2743	26	10	2.4	3.6	27.1434	3.2581	2.30259	3.30113
36770	28.6	11.5	4.1	2.7	34.7774	3.35341	2.44235	3.54897
36776	18.4	8	1.8	3.1	17.5301	2.91235	2.07944	2.86392
2961	16.4	6.6	1.7	2.1	11.2155	2.79728	1.88707	2.4173
2957	18.4	7	2.6	1.6	13.069	2.91235	1.94591	2.57024
2894	19.5	7.5	1.7	2.6	13.8858	2.97041	2.0149	2.63087
1000	26	8.7	2.1	3.2	21.1115	3.2581	2.16332	3.04982
995	30	11	2.7	4.1	34.7774	3.4012	2.3979	3.54897
989	29	10	2.3	3.5	25.2898	3.3673	2.30259	3.2304
993	29	10	2.6	3.4	27.7717	3.3673	2.30259	3.32402
2995	18	8	1.8	2.7	15.2681	2.89037	2.07944	2.72577
3057	18	7.6	1.7	2.7	14.4199	2.89037	2.02815	2.66861
2949	17.7	7.6	1.9	2.8	16.7133	2.87356	2.02815	2.8162
3055	17.5	7.7	1.8	2.5	14.1372	2.8622	2.04122	2.64881
2924	20.5	7.7	1.8	2.7	15.2681	3.02042	2.04122	2.72577
3070	23	9	2	3.3	20.7345	3.13549	2.19722	3.0318
3060	21.6	8	1.9	2.9	17.3102	3.07269	2.07944	2.85129
3217	20	8	2	3	18.8496	2.99573	2.07944	2.93649
3086	20.4	9.2	2	3.1	19.4779	3.01553	2.2192	2.96928
2536	25	8.7	1.9	3.3	19.6978	3.21888	2.16332	2.98051
3652	22.4	8.9	2.5	3.4	26.7035	3.10906	2.18605	3.2848
36717	9.8	4.8	1.2	1.5	5.65487	2.28238	1.56862	1.73252
36716	22.4	7.8	2.1	2.8	18.4726	3.10906	2.05412	2.91629
2703	22.7	9.4	2.3	3.4	24.5673	3.12236	2.24071	3.20141
3000	23	8.7	2.1	2.9	19.1323	3.13549	2.16332	2.95138
2583	30	9.7	2.3	3.6	26.0124	3.4012	2.27213	3.25857

## Sheet: HUM2
TAXON	LENGTH	CIRCUMF.	LN(Length)	LN(Circumf)	LN(Length)
Smilodon	280	130	5.63479	4.86753	5.63479
HUMERUS	291	128	5.67332	4.85203	5.67332
	294	150	5.68358	5.01064	5.68358
	230	113	5.43808	4.72739	5.43808
	287	136	5.65948	4.91265	5.65948
	278	119	5.62762	4.77912	5.62762
	130	88	4.86753	4.47734	4.86753
	164	99	5.09987	4.59512	5.09987
	240	114	5.48064	4.7362	5.48064
	229	103	5.43372	4.63473	5.43372
	194	110	5.26786	4.70048	5.26786
	170	95	5.1358	4.55388	5.1358
	194	107	5.26786	4.67283	5.26786
	160	82	5.07517	4.40672	5.07517
	170	83	5.1358	4.41884	5.1358
	175	110	5.16479	4.70048	5.16479
	169	95	5.1299	4.55388	5.1299
	163	88	5.09375	4.47734	5.09375
	187	99	5.23111	4.59512	5.23111
	185	99	5.22036	4.59512	5.22036
	260	139	5.56068	4.93447	5.56068
	220	104	5.39363	4.64439	5.39363
	116	78	4.75359	4.35671	4.75359
	215	109	5.37064	4.69135	5.37064
	246	116	5.50533	4.75359	5.50533
	82	59	4.40672	4.07754	4.40672
	310	159	5.73657	5.0689	5.73657
	285	130	5.65249	4.86753	5.65249
	275	130	5.61677	4.86753	5.61677
	163	100	5.09375	4.60517	5.09375
Tiger	323.71	107	5.77985	4.67283	5.77985
	302.63	94	5.71251	4.54329	5.71251
	122.15	48	4.80525	3.8712	4.80525
	27.59	16.21	3.31745	2.78563	3.31745
	29.28	16.1	3.3769	2.77882	3.3769
	121.75	49	4.80197	3.89182	4.80197
	62.13	37.57	4.12923	3.62621	4.12923
	36.3	19.84	3.59182	2.9877	3.59182
	41.17	22.07	3.71771	3.09422	3.71771
	38.48	23.86	3.65014	3.1722	3.65014
	299.31	93	5.70148	4.5326	5.70148
	303.99	83	5.71699	4.41884	5.71699
	315.21	157.61	5.75324	5.06012	5.75324
Puma	131.56	42	4.87946	3.73767	4.87946
	145.09	43	4.97735	3.7612	4.97735
	209.29	64	5.34372	4.15888	5.34372
	160.21	46	5.07649	3.82864	5.07649
	161.17	45	5.08246	3.80666	5.08246
	183.05	55	5.20976	4.00733	5.20976
	233.29	72	5.45228	4.27667	5.45228
	187.69	59	5.23479	4.07754	5.23479
	200.49	56	5.30076	4.02535	5.30076
	230.16	74	5.43877	4.30407	5.43877
	168.86	53	5.12907	3.97029	5.12907
	223.82	78	5.41084	4.35671	5.41084
	193.96	70	5.26765	4.2485	5.26765
	225.21	79	5.41703	4.36945	5.41703

## Sheet: RAD2
TAXON	LENGTH	CIRCUMF.	LN(Length)	LN(Circumf.)	LN(Length)
Smilodon	215	83	5.37064	4.41884	5.37064
	235	90	5.45959	4.49981	5.45959
	215	87	5.37064	4.46591	5.37064
	225	84	5.4161	4.43082	5.4161
	215	83	5.37064	4.41884	5.37064
	230	86	5.43808	4.45435	5.43808
	220	83	5.39363	4.41884	5.39363
	245	100	5.50126	4.60517	5.50126
	230	90	5.43808	4.49981	5.43808
	73	38	4.29046	3.63759	4.29046
	130	54	4.86753	3.98898	4.86753
	100	58	4.60517	4.06044	4.60517
	128	58	4.85203	4.06044	4.85203
	185	66	5.22036	4.18965	5.22036
	205	77	5.32301	4.34381	5.32301
	140	58	4.94164	4.06044	4.94164
	144	70	4.96981	4.2485	4.96981
	144	67	4.96981	4.20469	4.96981
	149	69	5.00395	4.23411	5.00395
	143	67	4.96284	4.20469	4.96284
	149	67	5.00395	4.20469	5.00395
	190	79	5.24702	4.36945	5.24702
	177	66	5.17615	4.18965	5.17615
	160	70	5.07517	4.2485	5.07517
	169	73	5.1299	4.29046	5.1299
	159	66	5.0689	4.18965	5.0689
	170	69	5.1358	4.23411	5.1358
	105	53	4.65396	3.97029	4.65396
	89	44	4.48864	3.78419	4.48864
	80	45	4.38203	3.80666	4.38203
	83	44	4.41884	3.78419	4.41884
	83	49	4.41884	3.89182	4.41884
	86	43	4.45435	3.7612	4.45435
	116	48	4.75359	3.8712	4.75359
	106	50	4.66344	3.91202	4.66344
Tiger	288.96	73	5.66629	4.29046	5.66629
	264.04	63	5.5761	4.14313	5.5761
	308.7	86	5.73237	4.45435	5.73237
	95.08	31	4.55472	3.43399	4.55472
	248.39	70	5.515	4.2485	5.515
	48.6	21.84	3.88362	3.08374	3.88362
	31.85	13.33	3.46104	2.59002	3.46104
	35.13	13.48	3.55906	2.60121	3.55906
	32.83	13.95	3.49134	2.63548	3.49134
	270.82	65	5.60145	4.17439	5.60145
	256.18	58	5.54588	4.06044	5.54588
	265.61	62	5.58203	4.12713	5.58203
Puma	104.74	29	4.65148	3.3673	4.65148
	123.39	31	4.81535	3.43399	4.81535
	183.05	45	5.20976	3.80666	5.20976
	130.25	34	4.86946	3.52636	4.86946
	137.75	34	4.92544	3.52636	4.92544
	157.26	40	5.0579	3.68888	5.0579
	204.71	58	5.32159	4.06044	5.32159
	157.82	46	5.06146	3.82864	5.06146
	177.43	43	5.17858	3.7612	5.17858
	198.69	53	5.29175	3.97029	5.29175
	198.74	58	5.292	4.06044	5.292
	176.46	51	5.17309	3.93183	5.17309
	196.71	61	5.28173	4.11087	5.28173
	112.81	33	4.7257	3.49651	4.7257
