# Supplementary material for: Did saber-tooth kittens grow up musclebound? A study of postnatal limb bone allometry in felids from the Pleistocene of Rancho La Brea
Source: PLoS One. 2017 Sep 27;12(9):e0183175. doi: 10.1371/journal.pone.0183175 (PMC5617143; doi:10.1371/journal.pone.0183175)
Supplement: S3 Table — (TXT) [file pone.0183175.s003.txt]

RMA results, Thu Jan 19 16:56:13 2017
$name
[1] "AtroxRMA.xlsx HUMERUS LN.length ~ LN.circumf."

$corr.p.value
[1] 0.000142306

$RMA.coef
           coef(SMA) lower limit upper limit
elevation -0.8577298   -2.514415    0.798956
slope      1.3258679    1.026430    1.712661

$RMA.r2
[1] 0.8307138

$RMA.p.value
[1] 5.743531e-06

$name
[1] "AtroxRMA.xlsx HUMERUS LN.length ~ LN.area."

$corr.p.value
[1] 5.613587e-07

$RMA.coef
          coef(SMA) lower limit upper limit
elevation 1.0619690   0.1124757    2.011462
slope     0.6174129   0.5003691    0.761835

$RMA.r2
[1] 0.8866661

$RMA.p.value
[1] 5.031542e-07

$name
[1] "AtroxRMA.xlsx RADIUS LN.length ~ LN.circumf."

$corr.p.value
[1] 0.0004047363

$RMA.coef
          coef(SMA) lower limit upper limit
elevation 2.1242732   1.0789340    3.169612
slope     0.7670462   0.5674092    1.036924

$RMA.r2
[1] 0.9061338

$RMA.p.value
[1] 0.0002680965

$name
[1] "AtroxRMA.xlsx RADIUS LN.length ~ LN.area."

$corr.p.value
[1] 0.01654072

$RMA.coef
          coef(SMA) lower limit upper limit
elevation 3.3546076   2.8503404   3.8588748
slope     0.3447357   0.2742829   0.4332851

$RMA.r2
[1] 0.9467048

$RMA.p.value
[1] 4.828273e-05

$name
[1] "AtroxRMA.xlsx FEMUR LN.length ~ LN.circumf."

$corr.p.value
[1] 0.006965288

$RMA.coef
          coef(SMA) lower limit upper limit
elevation -1.913616  -5.8520136    2.024781
slope      1.625581   0.9902381    2.668565

$RMA.r2
[1] 0.7329514

$RMA.p.value
[1] 0.00666513

$name
[1] "AtroxRMA.xlsx FEMUR LN.length ~ LN.area."

$corr.p.value
[1] 0.0003968254

$RMA.coef
          coef(SMA) lower limit upper limit
elevation 0.2751124  -2.0107240    2.560949
slope     0.7746067   0.5147715    1.165596

$RMA.r2
[1] 0.823144

$RMA.p.value
[1] 0.001857196

$name
[1] "AtroxRMA.xlsx TIBIA LN.length ~ LN.circumf."

$corr.p.value
[1] 4.317642e-07

$RMA.coef
          coef(SMA) lower limit upper limit
elevation 0.5159414  -0.5102773    1.542160
slope     1.0822391   0.8851423    1.323224

$RMA.r2
[1] 0.7904623

$RMA.p.value
[1] 6.398182e-09

$name
[1] "AtroxRMA.xlsx TIBIA LN.length ~ LN.area."

$corr.p.value
[1] 7.323882e-07

$RMA.coef
          coef(SMA) lower limit upper limit
elevation 1.8176050   1.0039283   2.6312817
slope     0.5407835   0.4365025   0.6699775

$RMA.r2
[1] 0.7616406

$RMA.p.value
[1] 2.685165e-08

$name
[1] "SmilodonRMA.xlsx HUMERUS LN.length ~ LN.circumf."

$corr.p.value
[1] 1.564374e-13

$RMA.coef
          coef(SMA) lower limit upper limit
elevation -1.908323   -2.782241   -1.034406
slope      1.645321    1.460159    1.853963

$RMA.r2
[1] 0.9044296

$RMA.p.value
[1] 8.304328e-16

$name
[1] "SmilodonRMA.xlsx HUMERUS LN.length ~ LN.area."

$corr.p.value
[1] 1.486525e-12

$RMA.coef
          coef(SMA) lower limit upper limit
elevation 0.4776996  -0.1372402    1.092639
slope     0.7574464   0.6686764    0.858001

$RMA.r2
[1] 0.8957741

$RMA.p.value
[1] 2.80787e-15

$name
[1] "SmilodonRMA.xlsx RADIUS LN.length ~ LN.circumf."

$corr.p.value
[1] 5.779347e-18

$RMA.coef
          coef(SMA) lower limit upper limit
elevation -1.016937   -1.573586  -0.4602874
slope      1.441748    1.314647   1.5811372

$RMA.r2
[1] 0.9319049

$RMA.p.value
[1] 7.9472e-21

$name
[1] "SmilodonRMA.xlsx RADIUS LN.length ~ LN.area."

$corr.p.value
[1] 2.983829e-08

$RMA.coef
          coef(SMA) lower limit upper limit
elevation 1.2135674   0.3605693   2.0665654
slope     0.6463074   0.5173365   0.8074305

$RMA.r2
[1] 0.5984577

$RMA.p.value
[1] 5.063633e-08

$name
[1] "SmilodonRMA.xlsx FEMUR LN.length ~ LN.circumf."

$corr.p.value
[1] 1.564374e-13

$RMA.coef
          coef(SMA) lower limit upper limit
elevation -1.908323   -2.782241   -1.034406
slope      1.645321    1.460159    1.853963

$RMA.r2
[1] 0.9044296

$RMA.p.value
[1] 8.304328e-16

$name
[1] "SmilodonRMA.xlsx FEMUR LN.length ~ LN.area."

$corr.p.value
[1] 1.486525e-12

$RMA.coef
          coef(SMA) lower limit upper limit
elevation 0.4776996  -0.1372402    1.092639
slope     0.7574464   0.6686764    0.858001

$RMA.r2
[1] 0.8957741

$RMA.p.value
[1] 2.80787e-15

$name
[1] "SmilodonRMA.xlsx TIBIA LN.length ~ LN.circumf."

$corr.p.value
[1] 3.963104e-21

$RMA.coef
          coef(SMA) lower limit upper limit
elevation -2.443815   -3.278154   -1.609475
slope      1.711060    1.532923    1.909899

$RMA.r2
[1] 0.792769

$RMA.p.value
[1] 6.199677e-25

$name
[1] "SmilodonRMA.xlsx TIBIA LN.length ~ LN.area."

$corr.p.value
[1] 1.715465e-09

$RMA.coef
          coef(SMA) lower limit upper limit
elevation 2.6670879   2.1462090   3.1879668
slope     0.3995669   0.3242775   0.4923367

$RMA.r2
[1] 0.2447255

$RMA.p.value
[1] 1.34239e-05
